# Supplementary material for: Effective Isolation of Picrocrocin and Crocins from Saffron: From HPTLC to Working Standard Obtaining
Source: Molecules. 2022 Jul 3;27(13):4286. doi: 10.3390/molecules27134286 (PMC9267943; doi:10.3390/molecules27134286)
Supplement: Supplementary file 1 [file molecules-27-04286-s001.zip]

Archive with 1 entries (1 files):
- molecules-1763485-supplementary.pdf
